# Supplementary material for: Activity of Antibiotics and Potential Antibiofilm Agents against Biofilm-Producing Mycobacterium avium-intracellulare Complex Causing Chronic Pulmonary Infections
Source: Antibiotics (Basel). 2022 Apr 27;11(5):589. doi: 10.3390/antibiotics11050589 (PMC9137467; doi:10.3390/antibiotics11050589)
Supplement: Supplementary file 1 [file antibiotics-11-00589-s001.zip]

Archive with 1 entries (1 files):
- antibiotics-1694715-supplementary.pdf
